# Supplementary material for: Nanoarhitectonics of Inorganic–Organic Silica–Benzil Composites: Synthesis, Nanocrystal Morphology and Micro-Raman Analysis
Source: Nanomaterials (Basel). 2023 Jun 23;13(13):1913. doi: 10.3390/nano13131913 (PMC10343406; doi:10.3390/nano13131913)
Supplement: Supplementary file 1 [file nanomaterials-13-01913-s001.zip]

Archive with 1 entries (1 files):
- nanomaterials-2443968-supplementary.pdf
